# Supplementary material for: Neoadjuvant or concurrent atezolizumab with chemoradiation for locally advanced cervical cancer: a randomized phase I trial
Source: Nat Commun. 2025 Jan 9;16:553. doi: 10.1038/s41467-024-55200-2 (PMC11718273; doi:10.1038/s41467-024-55200-2)
Supplement: Supplementary file 4 — Source Data [file 41467_2024_55200_MOESM4_ESM.xlsx]

## Sheet: subjects
Arm	tumor block	WB01	WB02	WB03
A	FP01	GADIAF-0C8KIH_TCRB	GADIAF-0C9636_TCRB	GADIAF-0C9J8H_TCRB
A	FP01	GADIDX-0CA28I_TCRB	GADIDX-0CALSG_TCRB	GADIDX-0CBD5X_TCRB
A	FP01	GADIMH-0CCTEE_TCRB	GADIMH-0CD4H8_TCRB	GADIMH-0CDN9Y_TCRB
A	FP01	GADIPY-0CDNSL_TCRB	GADIPY-0CE5GQ_TCRB	GADIPY-0CF0OR_TCRB
A	FP01	GADIRJ-0CG678_TCRB	GADIRJ-0CG67F_TCRB	GADIRJ-0CG67L_TCRB
A	FP01	GADIRN-0CG606_TCRB	GADIRN-0CIE4K_TCRB	GADIRN-0CG60G_TCRB
A	FP01	GADITL-0CEI2G_TCRB	GADITL-0CF0QP_TCRB	GADITL-0CFR1E_TCRB
A	FP01	GADJIA-0CI98D_TCRB	GADJIA-0CJQ9Z_TCRB	GADJIA-0CIE1B_TCRB
A	N/A	GADINW-0CCZE9_TCRB	GADINW-0CDN92_TCRB	GADINW-0CE5D6_TCRB
A	FP01	GADJRL-0CJ5L7_TCRB	GADJRL-0CJUH3_TCRB	GADJRL-0CK7LX_TCRB
A	FP01	GADKGW-0CL2SK_TCRB	GADKGW-0CL2SS_TCRB	GADKGW-0CLJKZ_TCRB
A	FP01	GADKMW-0CO9IN_TCRB	GADKMW-0CO877_TCRB	GADKMW-0CQMYB_TCRB
A	FP01	GADITD-0CECR4_TCRB	GADITD-0CETV1_TCRB	GADITD-0CFF93_TCRB
A	FP02	GADIBU-0C9FVW_TCRB	GADIBU-0CA26H_TCRB	GADIBU-0CALRL_TCRB
B	FP02	GADILF-0CCCHC_TCRB
A	FP02	GADJIB-0CJQBX_TCRB	GADJIB-0CJJ6A_TCRB	GADJIB-0CI995_TCRB
A	N/A	GADJGX-0CHO3X_TCRB	GADJGX-0CHXHR_TCRB
A	FP02	GADJIC-0CI9EC_TCRB		GADJIC-0CL2Q2_TCRB
A	FP02	GADJID-0CI9FQ_TCRB
A	FP02	GADKMT-0COGTI_TCRB	GADKMT-0COGTN_TCRB	GADKMT-0CO7X7_TCRB
B	FP03		GADHYY-0C8216_TCRB	GADHYY-0C8KE4_TCRB
B	FP02		GADIAM-0C8NZH_TCRB	GADIAM-0C9KFK_TCRB
B	FP01		GADIBL-0C97ML_TCRB
B	N/A		GADJGP-0CHIGY_TCRB	GADJGP-0CI0E5_TCRB
B	FP02		GADIBV-0C9FWE_TCRB	GADIBV-0CA28N_TCRB
B	FP02			GADIPK-0CDYYD_TCRB
B	FP02		GADIRC-0CDDA0_TCRB	GADIRC-0CDUOY_TCRB
B	FP02		GADISP-0CDZ2S_TCRB	GADISP-0CEI54_TCRB
B	FP02		GADIWK-0CFI31_TCRB	GADIWK-0CG1SR_TCRB
B	FP02		GADJDE-0CG7UA_TCRB	GADJDE-0CG7U4_TCRB
B	FP02		GADJEC-0CGL5A_TCRB	GADJEC-0CHIH7_TCRB
B	FP02		GADJUP-0CJUBO_TCRB
B	N/A		GADKBW-0CKHZC_TCRB	GADKBW-0CKHZB_TCRB
B	FP02		GADJXX-0CL2QN_TCRB	GADJXX-0CL2QU_TCRB
B	FP03		GADJBI-0CFQZ1_TCRB	GADJBI-0CG1PM_TCRB
B	FP03		GADJJV-0CIP0C_TCRB	GADJJV-0CL2KR_TCRB

## Sheet: Dictionary
Term	Description
Arm A	Neoadjuvant and concurrent atezolizumab
Arm B	concurrent atezolizumab
WB01	Day -21 Blood
WB02	Day 0 Blood
WB03	Day 21 Blood
FP01	Day -21+ tumor (pre-treatment in Arm A)
FP02	Day 0 tumor
FP03	Day 28 tumor
productive_simpson_clonality	Simpson Clonality
ds_richness	Downsampled richness, unique rearrangements out of 17,564
total_number_expanded_WB01-WB02	Total number of expanded clones from WB01 to WB02
total_expanded_in_c_WB01-WB02	Total number of tumor-associated and expanded clones from WB01 to WB02
total_number_expanded_WB02-WB03	Total number of expanded clones from WB02 to WB03
total_expanded_in_c_WB02-WB03	Total number of tumor-associated and expanded clones from WB02 to WB03
total_number_expanded_WB01-WB03	Total number of expanded clones from WB01 to WB03
total_expanded_in_c_WB01-WB03	Total number of tumor-associated and expanded clones from WB01 to WB03
percent_expanded_in_c_WB01-WB02	Fraction of tumor associated clones (out of total expanded clones) expanded from WB01 to WB02
percent_expanded_ in_c_WB02-WB03	Fraction of tumor associated clones (out of total expanded clones) expanded from WB02 to WB03
percent_expanded_in_ c_WB01-WB03	Fraction of tumor associated clones (out of total expanded clones) expanded from WB01 to WB03
SP263 tumor	tumor cell PD-L1 score
SP263 immune	immune cell PD-L1 score

## Sheet: Figure 3
Arm	total_number_expanded_WB01-WB02	total_expanded_in_c_WB01-WB02	percent_expanded_in_c_WB01-WB02	total_number_expanded_WB02-WB03	total_expanded_in_c_WB02-WB03	percent_expanded_ in_c_WB02-WB03	total_number_expanded_WB01-WB03	total_expanded_in_c_WB01-WB03	percent_expanded_in_ c_WB01-WB03
A	23	3	0.130435	18	10	0.555556	17	7	0.411765
A	34	11	0.323529	402	2	0.00497512	408	5	0.0122549
A	93	36	0.387097	143	10	0.0699301	93	9	0.0967742
A	75	7	0.0933333	506	1	0.00197628	326	0	0
A	44	26	0.590909	38	19	0.5	35	20	0.571429
A	78	51	0.653846	37	8	0.216216	10	5	0.5
A	10			105			61
A	57	22	0.385965	38	9	0.236842	34	5	0.147059
A	78			52			48
A	13	7	0.538462	57	13	0.22807	71	17	0.239437
A	101	4	0.039604	183	51	0.278689	134	37	0.276119
A	14	8	0.571429	14	2	0.142857	18	3	0.166667
A	90			46			26
A	192	9	0.046875	147	0	0	87	1	0.0114943
A
A	86	43	0.5	109	15	0.137615	84	12	0.142857
A	67
A							668	10	0.0149701
A
A	92	45	0.48913	86	39	0.453488	136	71	0.522059
B				132	7	0.0530303
B				133	5	0.037594
B
B				48
B				89	5	0.0561798
B
B				409	1	0.00244499
B				105	11	0.104762
B				279	3	0.0107527
B				253	80	0.316206
B				602	8	0.013289
B
B				78
B				24	2	0.0833333
B				337	46	0.136499
B				18	4	0.222222

## Sheet: Figure S3
Arm	Subject for PD-L1	tumor block	SP263 tumor	SP263 immune
A	GADIAF	FP01	1	0
A	GADIDX	FP01	5	95
A	GADIMH	FP01	3	0.5
A	GADIPY	FP01	3	0
A	GADIRJ	FP01	0.5	3
A	GADIRN	FP01	3	0.5
A	GADITL	FP01
A	GADJIA	FP01	3	0
A
A	GADJRL	FP01	0	1
A	GADKGW	FP01	5	0.5
A	GADKMW	FP01	40	0
A
A	GADIBU	FP02	1	25
A	GADILF	FP02	1	1
A	GADJIB	FP02	15	0
A
A	GADJIC	FP02	12	40
A	GADJID	FP02	5	95
A	GADKMT	FP02	0.5	8
B
B	GADIAM	FP02	0.5	1
B	GADIBL	FP01	5	15
B
B	GADIBV	FP02	1	5
B	GADIPK	FP02	5	100
B	GADIRC	FP02	1	0.5
B	GADISP	FP02	1	100
B	GADIWK	FP02	2	65
B	GADJDE	FP02	5	0.5
B	GADJEC	FP02	0.5	10
B	GADJUP	FP02	3	90
B
B	GADJXX	FP02	0.5	70
B	GADJBI	FP03	10	95
B	GADJJV	FP03	1	2

## Sheet: Figure S4
Arm	Subject ID	productive_simpson_clonality_WB01	productive_simpson_clonality_WB02	productive_simpson_clonality_WB03	ds_diversity_WB01	ds_diversity_WB02	ds_diversity_WB03
A	GADIAF	0.0232	0.0214	0.0226	14039.8	14247.2	13466.6
A	GADIDX	0.0114	0.0134	0.0223	14370.6	13925.4	11067.8
A	GADIMH	0.0315	0.0368	0.0239	12100.4	11323	12452.2
A	GADIPY	0.0092	0.0166	0.0218	15851	14837.4	12665.8
A	GADIRJ	0.2017	0.1998	0.2305	6242.4	6031.2	4448.2
A	GADIRN	0.0755	0.0786	0.1154	10774.6	10051	9265.8
A	GADITL	0.0155	0.0153	0.0109	14626.4	14484.8	14739.8
A	GADJIA	0.0512	0.0282	0.0521	14508	15207.2	12764.2
A	GADINW	0.0509	0.0626	0.0533	13415.6	12260.2	12118.4
A	GADJRL	0.0354	0.0397	0.058	12439	11785.6	10130.6
A	GADKGW	0.0166	0.0154	0.0164	15126	15244.8	13515.8
A	GADKMW	0.0898	0.1045	0.0888	10602.8	9966	10900.6
A	GADITD	0.0406	0.055	0.032	13831	13307.4	13076.8
A	GADIBU	0.0132	0.0237	0.0102	13806.6	12551.6	13565.4
A	GADILF	0.0595			12777.8
A	GADJIB	0.0668	0.0636	0.0879	11664.6	11292.6	11191.4
A	GADJGX	0.0141	0.0203		14561.8	13977.6
A	GADJIC	0.0321		0.0505	13199.6		10404.6
A	GADJID	0.0185			14243.2
A	GADKMT	0.0831	0.1297	0.1019	10523.2	7679.6	7475.8
B	GADHYY		0.0124	0.0112		15387	14905.8
B	GADIAM		0.1159	0.0959		10661.4	10291.2
B	GADIBL		0.0211			13954.8
B	GADJGP		0.0824	0.1355		11091.8	10304.4
B	GADIBV		0.0233	0.0359		15163	13480.2
B	GADIPK			0.0875			11318.6
B	GADIRC		0.0344	0.0199		15318.2	13450.8
B	GADISP		0.0175	0.0322		16087.2	14247.4
B	GADIWK		0.0287	0.0259		14474.2	14309.8
B	GADJDE		0.1101	0.0433		12086	10167.4
B	GADJEC		0.0342	0.035		13600	10508.2
B	GADJUP		0.0167			15127.2
B	GADKBW		0.1432	0.1286		9799.4	8366
B	GADJXX		0.1082	0.1258		10917.2	9595
B	GADJBI		0.0153	0.034		15829	12237.2
B	GADJJV		0.0509	0.0583		14259.4	13274.8
